# Supplementary material for: A Qualitative Study of the Lived Experience of Children with ADHD
Source: Behav Sci (Basel). 2025 Dec 8;15(12):1698. doi: 10.3390/bs15121698 (PMC12729330; doi:10.3390/bs15121698)
Supplement: Supplementary file 1 [file behavsci-15-01698-s001.zip]

Archive with 1 entries (1 files):
- behavsci-3973248-supplementary.pdf
